# Supplementary material for: Urinary incontinence rehabilitation of after radical prostatectomy: a systematic review and network meta-analysis
Source: Front Oncol. 2024 Mar 22;13:1307434. doi: 10.3389/fonc.2023.1307434 (PMC10996052; doi:10.3389/fonc.2023.1307434)
Supplement: Supplementary file 1 [file Table_1.xlsx]

## Sheet: Sheet1
		Author and year of publication	Age		Definition of urinary incontinence recovery	Duration	Timing	N		Treatment
			Intervention Group	Control Group				Intervention Group	Control Group	Intervention Group	Control Group
	1	Mathewson-Chapman M ,1997	NR	NR	NR	Postoperation	three times per week for 12 weeks	24	27	Routine care+Pelvic floor muscle training	Routine care
	2	Moore KN,1999	NR	NR	Use one or zero pads	6 months	15 minutes per day	19	18	Pelvic floor muscle training+Electrical nerve stimulation therapy+Routine care	Pelvic floor muscle training+Routine care
	3	Bales GT,2000	59.3	60.9	Use one or zero pads	6 months	4 sets/d*10-15 reps/set*6m	47	50	Professional therapist guided treatment+Biofeedback+Pelvic floor muscle training+Routine care	Pelvic floor muscle training+Routine care
	4	Franke JJ,2000	62.3	60.7	Use no pads	Postoperation	Randomised to five biofeedback sessions over two weeks	13	10	Pelvic floor muscle training+Biofeedback+Routine care	Pelvic floor muscle training+Routine care
	5	Van Kampen M,2000	64.36	66.58	24 hour pads <2g	Postoperation	Individual treatment in outpatient clinics once a week for one year	48	50	Pelvic floor muscle training+Routine care+Professional therapist guided treatment	Pelvic floor muscle training+Routine care+Fake electrotherapy
	6	Parekh AR,2003	61.6	55.5	Use one or zero pads	52 weeks	3w/time*6m	19	19	Professional therapist guided treatment+Biofeedback+Pelvic floor muscle training+Routine care	Pelvic floor muscle training+Routine care
	7	Yokoyama T, J,2004	67.2 ± 6.7	66.2± 7.6	Use one or zero pads	6 months	2 times a day, 1 time for 15 minutes	12	12	Pelvic floor muscle training+Electrical nerve stimulation therapy+Routine care	Pelvic floor muscle training+Routine care
	8	Filocamo MT,2005	68 ±5.33	65 ±4.79	Use one or zero pads	6 months	3 times * 7 days/month * 6 months	150	150	Pelvic floor muscle training+Routine care	Professional therapist guided treatment+Biofeedback+Pelvic floor muscle training+Routine care+Electrical nerve stimulation therapy
	9	Burgio KL ,2006	60.7 ±6.6	60.7 ±6.6	No leakage recorded in the bladder log	1 time	Routine preoperative instruction of one bio-assisted training session and 45 sessions of pelvic floor exercises	63	62	Professional therapist guided treatment+Biofeedback+Pelvic floor muscle training+Routine care	Routine care
	10	Filocamo MT ,2007	66.8	67.9	24 hour pads <2g	12 months	45 minutes of pelvic floor muscle strengthening once a week under the guidance of a physiotherapist, 45 contractions per day (3 x 15), gradually increasing until 90 contractions per day	54	40	Professional therapist guided treatment+Pelvic floor muscle training+Routine care	Routine care
	11	Manassero F,2007	64.6 (58–75)	65.7 (55–75)	NR	16 weeks	Randomly assigned to receive PFMT and 40 mg duloxetine twice daily (Group A or combination therapy)	50	52	Pelvic floor muscle training+Routine care+Drug treatment（duloxetine）	Pelvic floor muscle training+Routine care
	12	Moore KN,2008	NR	NR	24 hour pads <8g	52 weeks	30 minutes per week*24w	106	99	Routine care+Pelvic floor muscle training+Professional therapist guided treatment	Pelvic floor muscle training+Routine care
	13	Overgård M ,2008	60 (48–68)	62 (49–72)	Use no pads	12 months	45 minutes of instruction once a week	38	42	Routine care+Pelvic floor muscle training+Professional therapist guided treatment	Pelvic floor muscle training+Routine care
	14	Mariotti G,2009	61.86 ± 3.26	61.43 ± 3.60	Use one or zero pads	6 months	Twice a week for 6 weeks	30	30	Routine care+Pelvic floor muscle training+Electrical nerve stimulation therapy(anal electrostimulation)+Biofeedback	Routine care+Pelvic floor muscle training
	15	Centemero A ,2010	60.5	57.5	No leakage recorded in the bladder log	Intervention Group is Preoperative AND Postoperation ; Control Group Postoperation	Pelvic floor muscle training with a physiotherapist, twice a week for 30 minutes each time	59	59	PreoperativePelvic floor muscle training+Pelvic floor muscle training+Routine care	Pelvic floor muscle training+Routine care
	16	Ribeiro LH ,2010	62.2 ± 6.3	65.6 ± 8.0	Use one or zero pads	12 weeks	The treatment group was treated with BFB-PFMT once a week for 12 weeks for incontinence. Each treatment lasted 30 minutes	36	37	Routine care+Electrical nerve stimulation therapy+Professional therapist guided treatment+Pelvic floor muscle training	Routine care
	17	Yamanishi T,2010	NR	NR	24 hour pads <2g	12 months	2 times a day, 1 time for 15 minutes	26	30	Pelvic floor muscle training+Electrical nerve stimulation therapy+Routine care	Pelvic floor muscle training+Routine care
	18	Glazener C,2011	62.4	62.3	Assessment of two questions in the ICIQ-UI questionnaire	Postoperation	Six-week post-operative training session	200	198	Pelvic floor muscle training+Routine care+Professional therapist guided treatment	Routine care
	19	Tienforti D ,2012	64 (52–74)	67 (60–74)	ICIQ-UI score of 0	Preoperative OR Postoperation	Three sets of 10 minutes each per day	16	16	Routine care+Pelvic floor muscle training+Professional therapist guided treatment	Pelvic floor muscle training+Routine care
	20	Nilssen SR,2012	60	62	Use one or zero pads	Preoperative	One to three training sessions per week	38	42	Pelvic floor muscle training+Routine care+Professional therapist guided treatment	Routine care
	21	Park SW,2012	69.1 ± 5.7	69.4 ± 7.2	Use one or zero pads	Postoperation	20 minutes twice a week	26	25	Routine care+Pelvic floor muscle training+Advanced pelvic floor exercises	Routine care+Pelvic floor muscle training
	22	Patel MI ,2013	60	62	Use one or zero pads	6 weeks	Patients attend one to four sessions prior to surgery, with each session lasting approximately one hour.	152	132	Professional therapist guided treatment+PreoperativePelvic floor muscle training+Pelvic floor muscle training+Routine care	Pelvic floor muscle training+Routine care
	23	Geraerts I,2013	61.88	62.04	Weight of pad for three consecutive days is 0g	Intervention Group is Preoperative AND Postoperation Control Group Postoperation	Thirty minutes a week, three weeks a session	85	85	PreoperativePelvic floor muscle training+Postoperative pelvic floor muscle training+Routine care	Pelvic floor muscle training+Routine care
	24	Terzoni S,2013	64.2	64.3	NR	Preoperative	First treatment 10 minutes, followed by 20 minutes	23	22	Routine care+Pelvic floor muscle training+Professional therapist guided treatment	Routine care
	25	Fode M,2014	62 (46–73)	65 (49–76)	NR	6 weeks	The tether was stimulated once a day at home for at least a week. After removal of the catheter, once daily PVS was restarted and	30	38	Special medical instruments(PVS units)+Pelvic floor muscle training+Routine care	Pelvic floor muscle training+Routine care
	26	Rajkowska-Labon E,2014	67.9±6.81	68.3±6.49	Pads weighing 0g	Postoperation	Twice a week for 30 minutes	49	32	Pelvic floor muscle training+Biofeedback+Routine care	Pelvic floor muscle training+Routine care
	27	Alan C,2015	NR	NR	A 25% decrease in the number of pads and a 3-point decrease in ICIQ-SF total scores was considered to be an improvement.	12 months	given duloxetine (60 mg tablet once daily) and pelvic floor exercise (PFE)	28	30	Pelvic floor muscle training+Routine care+Drug treatment（duloxetine）	Pelvic floor muscle training+Routine care
	28	Dijkstra-Eshuis J ,2015	63.7	63.7	24h number of pads is 0	1 months	Pre-operative weekly biofeedback with 4 weeks follow-up or control group receiving standard treatment	58	45	Pelvic floor muscle training+Biofeedback	Pelvic floor muscle training
	29	Uchikawa-Tani Y,2016	NR	NR	24h number of pads is 0	4 months	Stimulated by 50 Hz current for 20 minutes	35	35	Pelvic floor muscle training+Routine care+Electrical nerve stimulation therapy(anal electrostimulation)	Pelvic floor muscle training+Routine care
	30	Aydın Sayılan A ,2018	63.00±8.61	59.93±6.98	ICIQ-UI questionnaire	2 months	6 month exercise programme, three times a day	30	30	Pelvic floor muscle training+Routine care	Routine care
	31	Yoshida M,2019	66.5 ± 6.2	66.5 ± 5.8	requiring a small pad	2 months	Biofeedback PFMT with trans-perineal aesthetics before RARP and 1 month after RARP	36	79	Pelvic floor muscle training(under ultrasound guidance)+Biofeedback+Routine care	Pelvic floor muscle training+Routine care
	32	de Lira GHS,2019	67.3±5.63	63.53±7.62	NR	Preoperative	Patients exercise three times a day at a gradually increasing intensity	16	15	Professional therapist guided treatment+PreoperativePelvic floor muscle training+Routine care	Routine care
	33	Soto González M. ,2020	NR	NR	Amount of 1h pee pad weight gain	3 months	3 days a week for 3 months	25	22	Electrical nerve stimulation therapy+Biofeedback+Pelvic floor muscle training+Routine care	Pelvic floor muscle training+Routine care
	34	Yang H,2020	68. 56±10.47	68.76 ± 10.13	24h urine pad test of (-)	3 months	Sacral 4 points, electro-acupuncture 3 times a week, 1 time every other day	41	40	Electrical nerve stimulation therapy+Routine care	Biofeedback+Electrical nerve stimulation therapy+Routine care
	35	Oh JJ,2020	67.5 ± 6.9	65.9 ± 6.8	24 houre pad weight of 0g	Postoperation	Verbal and written instruction on PFMT at the time of catheter removal and at least once a month on an outpatient basis	40	42	Routine care+Biofeedback+Pelvic floor muscle training	Pelvic floor muscle training+Routine care+Professional therapist guided treatment
	36	Kim YU. ,2021	68.4±5.98	67.7±4.90	Use no pads	4 weeks	30 minutes per week until urinary incontinence is restored	41	42	Pelvic floor muscle training+Biofeedback	Pelvic floor muscle training+Routine care
	37	Veshnavei HA,2021	62.84±6.20	63.25±6.34	NR	30 days	biofeedback technique in a one-hour-long training class,Kegel training two times for half an hour	125	125	Routine care+Preoperative Pelvic floor muscle training +Biofeedback+Professional therapist guided treatment	Routine care+Preoperative Pelvic floor muscle training
		Allameh F,2021	69.4 ± 6.4		Use one or zero pads	2 weeks	duration of 30 minutes, twice a week for 2 weeks	18	18	Routine care+Preoperative Pelvic floor muscle training +Biofeedback+Professional therapist guided treatment	Routine care
	38							19		Pelvic floor muscle training+Routine care+Biofeedback+Professional therapist guided treatment treatment
	39	Szczygielska D,2022	51-75	51-75	Amount of 1h pad weight gain	10 weeks	Repeat the home exercises for 10-15 minutes per patient per day	20	20	Pelvic floor muscle training+Biofeedback+Routine care	Pelvic floor muscle training+Routine care
	40	Feng X ,2022	68.5	67	Extent of change in ICIQ-SF scores	8 weeks	3 times a week for 8 weeks	64	32	Electrical nerve stimulation therapy+Routine care	Pelvic floor muscle training+Routine care+Electrical nerve stimulation therapy(anal electrostimulation)
	41	Zhu J，2023	68.9 ± 8.2	69.46 ± 6.71	weight of pad increase <5.5g	12 weeks	30 min/time, once every other day,30 min/time, once every other day	27	28	Pelvic floor muscle training+Electrical nerve stimulation therapy+Routine care	Routine care+Pelvic floor muscle training
	42	Sanchez-Salas R，2023	66（62-69）	66（59-68）	No leakage	3 months	60 contractions during coughing, sitting down, or getting up from a chair	60	60	Routine care+Pelvic floor muscle training+Professional therapist guided treatment+Biofeedback	Routine care
			62（58-69）			3 months	oral duloxetine 30 mg starting a week, followed by 60 mg at bedtime for 3 months	60		Routine care+Drug treatment（duloxetine）
			66（60-68）			3 months	60 contractions and 60 mg at bedtime for 3 months	60		Routine care+Pelvic floor muscle training+Professional therapist guided treatment+Biofeedback+Drug treatment（duloxetine）
		8. Mathewson-Chapman M. Pelvic muscle exercise/biofeedback for urinary incontinence after prostatectomy: an education program. J Cancer Educ. 1997;12(4):218-23. 9. Moore KN, Griffiths D, Hughton A. Urinary incontinence after radical prostatectomy: a randomized controlled trial comparing pelvic muscle exercises with or without electrical stimulation. BJU Int. 1999;83(1):57-65. 10. Bales GT, Gerber…
		30. Geraerts I, Van Poppel H, Devoogdt N, Joniau S, Van Cleynenbreugel B, De Groef A, et al. Influence of preoperative and postoperative pelvic floor muscle training (PFMT) compared with postoperative PFMT on urinary incontinence after radical prostatectomy: a randomized controlled trial. Eur Urol. 2013;64(5):766-72. 31. Terzoni S, Montanari E, Mora C, Ricci C, Destrebecq A. Reducing urine leakag…
